# Supplementary material for: Comparison of Methods for the Isolation of Salivary Extracellular Vesicles
Source: Int J Mol Sci. 2026 May 28;27(11):4899. doi: 10.3390/ijms27114899 (PMC13257335; doi:10.3390/ijms27114899)
Supplement: Supplementary file 1 [file ijms-27-04899-s001.zip]

Archive with 1 entries (1 files):
- ijms-4300203-supplementary.pdf
